# Supplementary material for: Phenotypical Flexibility of the EGFRvIII-Positive Glioblastoma Cell Line and the Multidirectional Influence of TGFβ and EGF on These Cells—EGFRvIII Appears as a Weak Oncogene
Source: Int J Mol Sci. 2022 Oct 12;23(20):12129. doi: 10.3390/ijms232012129 (PMC9603514; doi:10.3390/ijms232012129)
Supplement: Supplementary file 1 [file ijms-23-12129-s001.zip]

Archive with 1 entries (1 files):
- ijms-1899173-supplementary.pdf
